# Supplementary material for: A Basal Lithostrotian Titanosaur (Dinosauria: Sauropoda) with a Complete Skull: Implications for the Evolution and Paleobiology of Titanosauria
Source: PLoS One. 2016 Apr 26;11(4):e0151661. doi: 10.1371/journal.pone.0151661 (PMC4846048; doi:10.1371/journal.pone.0151661)
Supplement: S3 Appendix — (NEX) [file pone.0151661.s003.nex]

#NEXUS

[ File saved by NDE version 0.5.0, Sun Feb 15 10:56:04 2015 ]

BEGIN TAXA;
	DIMENSIONS NTAX=25;
	TAXLABELS
		Shunosaurus
		Omeisaurus
		Apatosaurus
		Diplodocus
		Nigersaurus
		Jobaria
		Euhelopus
		Camarasaurus
		Brachiosaurus
		Abydosaurus
		Malawisaurus
		Nemegtosaurus
		Rapetosaurus
		Neuquensaurus
		Tapuiasaurus
		Saltasaurus
		Bonitasaura
		Sarmientosaurus
		Phuwiangosaurus
		Epachthosaurus
		Alamosaurus
		Opisthocoelicaudia
		Trigonosaurus
		Baurutitan
		Rocasaurus
		;
ENDBLOCK;

BEGIN CHARACTERS;
	DIMENSIONS NCHAR=337;
	FORMAT DATATYPE=STANDARD MISSING=? GAP=- SYMBOLS="0123456";
	CHARLABELS
		[1] 'Character 1'
		[2] 'Character 2'
		[3] 'Character 3'
		[4] 'Character 4'
		[5] 'Character 5'
		[6] 'Character 6'
		[7] 'Character 7'
		[8] 'Character 8'
		[9] 'Character 9'
		[10] 'Character 10'
		[11] 'Character 11'
		[12] 'Character 12'
		[13] 'Character 13'
		[14] 'Character 14'
		[15] 'Character 15'
		[16] 'Character 16'
		[17] 'Character 17'
		[18] 'Character 18'
		[19] 'Character 19'
		[20] 'Character 20'
		[21] 'Character 21'
		[22] 'Character 22'
		[23] 'Character 23'
		[24] 'Character 24'
		[25] 'Character 25'
		[26] 'Character 26'
		[27] 'Character 27'
		[28] 'Character 28'
		[29] 'Character 29'
		[30] 'Character 30'
		[31] 'Character 31'
		[32] 'Character 32'
		[33] 'Character 33'
		[34] 'Character 34'
		[35] 'Character 35'
		[36] 'Character 36'
		[37] 'Character 37'
		[38] 'Character 38'
		[39] 'Character 39'
		[40] 'Character 40'
		[41] 'Character 41'
		[42] 'Character 42'
		[43] 'Character 43'
		[44] 'Character 44'
		[45] 'Character 45'
		[46] 'Character 46'
		[47] 'Character 47'
		[48] 'Character 48'
		[49] 'Character 49'
		[50] 'Character 50'
		[51] 'Character 51'
		[52] 'Character 52'
		[53] 'Character 53'
		[54] 'Character 54'
		[55] 'Character 55'
		[56] 'Character 56'
		[57] 'Character 57'
		[58] 'Character 58'
		[59] 'Character 59'
		[60] 'Character 60'
		[61] 'Character 61'
		[62] 'Character 62'
		[63] 'Character 63'
		[64] 'Character 64'
		[65] 'Character 65'
		[66] 'Character 66'
		[67] 'Character 67'
		[68] 'Character 68'
		[69] 'Character 69'
		[70] 'Character 70'
		[71] 'Character 71'
		[72] 'Character 72'
		[73] 'Character 73'
		[74] 'Character 74'
		[75] 'Character 75'
		[76] 'Character 76'
		[77] 'Character 77'
		[78] 'Character 78'
		[79] 'Character 79'
		[80] 'Character 80'
		[81] 'Character 81'
		[82] 'Character 82'
		[83] 'Character 83'
		[84] 'Character 84'
		[85] 'Character 85'
		[86] 'Character 86'
		[87] 'Character 87'
		[88] 'Character 88'
		[89] 'Character 89'
		[90] 'Character 90'
		[91] 'Character 91'
		[92] 'Character 92'
		[93] 'Character 93'
		[94] 'Character 94'
		[95] 'Character 95'
		[96] 'Character 96'
		[97] 'Character 97'
		[98] 'Character 98'
		[99] 'Character 99'
		[100] 'Character 100'
		[101] 'Character 101'
		[102] 'Character 102'
		[103] 'Character 103'
		[104] 'Character 104'
		[105] 'Character 105'
		[106] 'Character 106'
		[107] 'Character 107'
		[108] 'Character 108'
		[109] 'Character 109'
		[110] 'Character 110'
		[111] 'Character 111'
		[112] 'Character 112'
		[113] 'Character 113'
		[114] 'Character 114'
		[115] 'Character 115'
		[116] 'Character 116'
		[117] 'Character 117'
		[118] 'Character 118'
		[119] 'Character 119'
		[120] 'Character 120'
		[121] 'Character 121'
		[122] 'Character 122'
		[123] 'Character 123'
		[124] 'Character 124'
		[125] 'Character 125'
		[126] 'Character 126'
		[127] 'Character 127'
		[128] 'Character 128'
		[129] 'Character 129'
		[130] 'Character 130'
		[131] 'Character 131'
		[132] 'Character 132'
		[133] 'Character 133'
		[134] 'Character 134'
		[135] 'Character 135'
		[136] 'Character 136'
		[137] 'Character 137'
		[138] 'Character 138'
		[139] 'Character 139'
		[140] 'Character 140'
		[141] 'Character 141'
		[142] 'Character 142'
		[143] 'Character 143'
		[144] 'Character 144'
		[145] 'Character 145'
		[146] 'Character 146'
		[147] 'Character 147'
		[148] 'Character 148'
		[149] 'Character 149'
		[150] 'Character 150'
		[151] 'Character 151'
		[152] 'Character 152'
		[153] 'Character 153'
		[154] 'Character 154'
		[155] 'Character 155'
		[156] 'Character 156'
		[157] 'Character 157'
		[158] 'Character 158'
		[159] 'Character 159'
		[160] 'Character 160'
		[161] 'Character 161'
		[162] 'Character 162'
		[163] 'Character 163'
		[164] 'Character 164'
		[165] 'Character 165'
		[166] 'Character 166'
		[167] 'Character 167'
		[168] 'Character 168'
		[169] 'Character 169'
		[170] 'Character 170'
		[171] 'Character 171'
		[172] 'Character 172'
		[173] 'Character 173'
		[174] 'Character 174'
		[175] 'Character 175'
		[176] 'Character 176'
		[177] 'Character 177'
		[178] 'Character 178'
		[179] 'Character 179'
		[180] 'Character 180'
		[181] 'Character 181'
		[182] 'Character 182'
		[183] 'Character 183'
		[184] 'Character 184'
		[185] 'Character 185'
		[186] 'Character 186'
		[187] 'Character 187'
		[188] 'Character 188'
		[189] 'Character 189'
		[190] 'Character 190'
		[191] 'Character 191'
		[192] 'Character 192'
		[193] 'Character 193'
		[194] 'Character 194'
		[195] 'Character 195'
		[196] 'Character 196'
		[197] 'Character 197'
		[198] 'Character 198'
		[199] 'Character 199'
		[200] 'Character 200'
		[201] 'Character 201'
		[202] 'Character 202'
		[203] 'Character 203'
		[204] 'Character 204'
		[205] 'Character 205'
		[206] 'Character 206'
		[207] 'Character 207'
		[208] 'Character 208'
		[209] 'Character 209'
		[210] 'Character 210'
		[211] 'Character 211'
		[212] 'Character 212'
		[213] 'Character 213'
		[214] 'Character 214'
		[215] 'Character 215'
		[216] 'Character 216'
		[217] 'Character 217'
		[218] 'Character 218'
		[219] 'Character 219'
		[220] 'Character 220'
		[221] 'Character 221'
		[222] 'Character 222'
		[223] 'Character 223'
		[224] 'Character 224'
		[225] 'Character 225'
		[226] 'Character 226'
		[227] 'Character 227'
		[228] 'Character 228'
		[229] 'Character 229'
		[230] 'Character 230'
		[231] 'Character 231'
		[232] 'Character 232'
		[233] 'Character 233'
		[234] 'Character 234'
		[235] 'Character 235'
		[236] 'Character 236'
		[237] 'Character 237'
		[238] 'Character 238'
		[239] 'Character 239'
		[240] 'Character 240'
		[241] 'Character 241'
		[242] 'Character 242'
		[243] 'Character 243'
		[244] 'Character 244'
		[245] 'Character 245'
		[246] 'Character 246'
		[247] 'Character 247'
		[248] 'Character 248'
		[249] 'Character 249'
		[250] 'Character 250'
		[251] 'Character 251'
		[252] 'Character 252'
		[253] 'Character 253'
		[254] 'Character 254'
		[255] 'Character 255'
		[256] 'Character 256'
		[257] 'Character 257'
		[258] 'Character 258'
		[259] 'Character 259'
		[260] 'Character 260'
		[261] 'Character 261'
		[262] 'Character 262'
		[263] 'Character 263'
		[264] 'Character 264'
		[265] 'Character 265'
		[266] 'Character 266'
		[267] 'Character 267'
		[268] 'Character 268'
		[269] 'Character 269'
		[270] 'Character 270'
		[271] 'Character 271'
		[272] 'Character 272'
		[273] 'Character 273'
		[274] 'Character 274'
		[275] 'Character 275'
		[276] 'Character 276'
		[277] 'Character 277'
		[278] 'Character 278'
		[279] 'Character 279'
		[280] 'Character 280'
		[281] 'Character 281'
		[282] 'Character 282'
		[283] 'Character 283'
		[284] 'Character 284'
		[285] 'Character 285'
		[286] 'Character 286'
		[287] 'Character 287'
		[288] 'Character 288'
		[289] 'Character 289'
		[290] 'Character 290'
		[291] 'Character 291'
		[292] 'Character 292'
		[293] 'Character 293'
		[294] 'Character 294'
		[295] 'Character 295'
		[296] 'Character 296'
		[297] 'Character 297'
		[298] 'Character 298'
		[299] 'Character 299'
		[300] 'Character 300'
		[301] 'Character 301'
		[302] 'Character 302'
		[303] 'Character 303'
		[304] 'Character 304'
		[305] 'Character 305'
		[306] 'Character 306'
		[307] 'Character 307'
		[308] 'Character 308'
		[309] 'Character 309'
		[310] 'Character 310'
		[311] 'Character 311'
		[312] 'Character 312'
		[313] 'Character 313'
		[314] 'Character 314'
		[315] 'Character 315'
		[316] 'Character 316'
		[317] 'Character 317'
		[318] 'Character 318'
		[319] 'Character 319'
		[320] 'Character 320'
		[321] 'Character 321'
		[322] 'Character 322'
		[323] 'Character 323'
		[324] 'Character 324'
		[325] 'Character 325'
		[326] 'Character 326'
		[327] 'Character 327'
		[328] 'Character 328'
		[329] 'Character 329'
		[330] 'Character 330'
		[331] 'Character 331'
		[332] 'Character 332'
		[333] 'Character 333'
		[334] 'Character 334'
		[335] 'Character 335'
		[336] 'Character 336'
		[337] 'Character 337'
		;
	STATELABELS
		1
			' '
			' '
			'2'
			'3'
			'4'
			'5',
		2
			' '
			' ',
		3
			' '
			' '
			'2',
		4
			' '
			' ',
		5
			' '
			' '
			'2',
		6
			' '
			' '
			'2',
		7
			' '
			' ',
		8
			' '
			' ',
		9
			' '
			' ',
		10
			' '
			' ',
		11
			' '
			' ',
		12
			' '
			' ',
		13
			' '
			' ',
		14
			' '
			' '
			'2',
		15
			' '
			' '
			'2',
		16
			' '
			' ',
		17
			' '
			' ',
		18
			' '
			' '
			'2',
		19
			' '
			' ',
		20
			' '
			' '
			'2',
		21
			' '
			' ',
		22
			' '
			' ',
		23
			' '
			' ',
		24
			' '
			' ',
		25
			' '
			' ',
		26
			' '
			' ',
		27
			' '
			' ',
		28
			' '
			' ',
		29
			' '
			' ',
		30
			' '
			' ',
		31
			' '
			' ',
		32
			' '
			' ',
		33
			' '
			' ',
		34
			' '
			' '
			'2',
		35
			' '
			' '
			'2',
		36
			' '
			' ',
		37
			' '
			' ',
		38
			' '
			' ',
		39
			' '
			' ',
		40
			' '
			' ',
		41
			' '
			' ',
		42
			' '
			' ',
		43
			' '
			' ',
		44
			' '
			' ',
		45
			' '
			' ',
		46
			' '
			' ',
		47
			' '
			' ',
		48
			' '
			' ',
		49
			' '
			' ',
		50
			' '
			' '
			'2',
		51
			' '
			' '
			'2',
		52
			' '
			' ',
		53
			' '
			' ',
		54
			' '
			' ',
		55
			' '
			' ',
		56
			' '
			' ',
		57
			' '
			' '
			'2',
		58
			' '
			' '
			'2',
		59
			' '
			' ',
		60
			' '
			' ',
		61
			' '
			' ',
		62
			' '
			' ',
		63
			' '
			' '
			'2',
		64
			' '
			' ',
		65
			' '
			' ',
		66
			' '
			' ',
		67
			' '
			' ',
		68
			' '
			' ',
		69
			' '
			' ',
		70
			' '
			' '
			'2',
		71
			' '
			' ',
		72
			' '
			' ',
		73
			' '
			' ',
		74
			' '
			' ',
		75
			' '
			' '
			'2',
		76
			' '
			' ',
		77
			' '
			' ',
		78
			' '
			' '
			'2',
		79
			' '
			' ',
		80
			' '
			' ',
		81
			' '
			' ',
		82
			' '
			' ',
		83
			' '
			' '
			'2',
		84
			' '
			' ',
		85
			' '
			' '
			'2',
		86
			' '
			' ',
		87
			' '
			' ',
		88
			' '
			' ',
		89
			' '
			' ',
		90
			' '
			' '
			'2',
		91
			' '
			' ',
		92
			' '
			' ',
		93
			' '
			' ',
		94
			' '
			' '
			'2',
		95
			' '
			' '
			'2'
			'3',
		96
			' '
			' '
			'2',
		97
			' '
			' ',
		98
			' '
			' '
			'2',
		99
			' '
			' '
			'2',
		100
			' '
			' '
			'2',
		101
			' '
			' '
			'2',
		102
			' '
			' '
			'2'
			'3'
			'4',
		103
			' '
			' '
			'2'
			'3',
		104
			' '
			' ',
		105
			' '
			' '
			'2'
			'3',
		106
			' '
			' '
			'2'
			'3',
		107
			' '
			' '
			'2'
			'3'
			'4'
			'5'
			'6',
		108
			' '
			' '
			'2'
			'3'
			'4'
			'5'
			'6',
		109
			' '
			' '
			'2'
			'3'
			'4'
			'5'
			'6',
		110
			' '
			' '
			'2'
			'3',
		111
			' '
			' '
			'2'
			'3',
		112
			' '
			' '
			'2'
			'3',
		113
			' '
			' ',
		114
			' '
			' '
			'2'
			'3',
		115
			' '
			' ',
		116
			' '
			' ',
		117
			' '
			' ',
		118
			' '
			' ',
		119
			' '
			' '
			'2'
			'3',
		120
			' '
			' '
			'2',
		121
			' '
			' ',
		122
			' '
			' ',
		123
			' '
			' '
			'2',
		124
			' '
			' '
			'3'
			'4'
			'5'
			'2',
		125
			' '
			' '
			'2'
			'3'
			'4'
			'5',
		126
			' '
			' '
			'2'
			'3',
		127
			' '
			' ',
		128
			' '
			' '
			'2',
		129
			' '
			' '
			'2',
		130
			' '
			' '
			'2',
		131
			' '
			' '
			'2',
		132
			' '
			' '
			'2'
			'3',
		133
			' '
			' ',
		134
			' '
			' '
			'2',
		135
			' '
			' '
			'2',
		136
			' '
			' '
			'2'
			'3',
		137
			' '
			' '
			'2',
		138
			' '
			' ',
		139
			' '
			' ',
		140
			' '
			' '
			'2'
			'3',
		141
			' '
			' '
			'2'
			'3',
		142
			' '
			' ',
		143
			' '
			' '
			'2',
		144
			' '
			' '
			'2',
		145
			' '
			' ',
		146
			' '
			' ',
		147
			' '
			' ',
		148
			' '
			' '
			'2'
			'3'
			'4',
		149
			' '
			' '
			'2',
		150
			' '
			' '
			'2',
		151
			' '
			' '
			'2',
		152
			' '
			' ',
		153
			' '
			' ',
		154
			' '
			' ',
		155
			' '
			' ',
		156
			' '
			' '
			'2',
		157
			' '
			' ',
		158
			' '
			' ',
		159
			' '
			' ',
		160
			' '
			' '
			'2',
		161
			' '
			' '
			'2'
			'3'
			'4',
		162
			' '
			' '
			'2'
			'3'
			'4',
		163
			' '
			' '
			'2',
		164
			' '
			' ',
		165
			' '
			' ',
		166
			' '
			' '
			'2',
		167
			' '
			' ',
		168
			' '
			' ',
		169
			' '
			' '
			'2',
		170
			' '
			' '
			'2',
		171
			' '
			' '
			'2',
		172
			' '
			' '
			'2'
			'3',
		173
			' '
			' ',
		174
			' '
			' '
			'2'
			'3',
		175
			' '
			' '
			'2',
		176
			' '
			' ',
		177
			' '
			' ',
		178
			' '
			' ',
		179
			' '
			' ',
		180
			' '
			' ',
		181
			' '
			' ',
		182
			' '
			' ',
		183
			' '
			' ',
		184
			' '
			' ',
		185
			' '
			' '
			'2'
			'3',
		186
			' '
			' ',
		187
			' '
			' ',
		188
			' '
			' ',
		189
			' '
			' ',
		190
			' '
			' ',
		191
			' '
			' ',
		192
			' '
			' ',
		193
			' '
			' ',
		194
			' '
			' ',
		195
			' '
			' ',
		196
			' '
			' ',
		197
			' '
			' ',
		198
			' '
			' ',
		199
			' '
			' '
			'2',
		200
			' '
			' '
			'2',
		201
			' '
			' ',
		202
			' '
			' '
			'2',
		203
			' '
			' ',
		204
			' '
			' '
			'2',
		205
			' '
			' ',
		206
			' '
			' '
			'2',
		207
			' '
			' '
			'2',
		208
			' '
			' '
			'2',
		209
			' '
			' '
			'2',
		210
			' '
			' '
			'2',
		211
			' '
			' '
			'2',
		212
			' '
			' '
			'2',
		213
			' '
			' '
			'2',
		214
			' '
			' ',
		215
			' '
			' ',
		216
			' '
			' ',
		217
			' '
			' '
			'2',
		218
			' '
			' ',
		219
			' '
			' ',
		220
			' '
			' ',
		221
			' '
			' ',
		222
			' '
			' ',
		223
			' '
			' ',
		224
			' '
			' ',
		225
			' '
			' '
			'2',
		226
			' '
			' '
			'2',
		227
			' '
			' '
			'2',
		228
			' '
			' '
			'2',
		229
			' '
			' ',
		230
			' '
			' ',
		231
			' '
			' ',
		232
			' '
			' ',
		233
			' '
			' ',
		234
			' '
			' ',
		235
			' '
			' ',
		236
			' '
			' ',
		237
			' '
			' ',
		238
			' '
			' ',
		239
			' '
			' ',
		240
			' '
			' ',
		241
			' '
			' ',
		242
			' '
			' '
			'2',
		243
			' '
			' ',
		244
			' '
			' ',
		245
			' '
			' ',
		246
			' '
			' '
			'2',
		247
			' '
			' '
			'2',
		248
			' '
			' '
			'2',
		249
			' '
			' '
			'2'
			'3',
		250
			' '
			' '
			'2',
		251
			' '
			' '
			'2',
		252
			' '
			' ',
		253
			' '
			' '
			'2',
		254
			' '
			' '
			'2',
		255
			' '
			' '
			'2',
		256
			' '
			' ',
		257
			' '
			' ',
		258
			' '
			' ',
		259
			' '
			' ',
		260
			' '
			' '
			'2',
		261
			' '
			' ',
		262
			' '
			' ',
		263
			' '
			' ',
		264
			' '
			' ',
		265
			' '
			' ',
		266
			' '
			' ',
		267
			' '
			' ',
		268
			' '
			' '
			'2',
		269
			' '
			' '
			'2',
		270
			' '
			' '
			'2',
		271
			' '
			' ',
		272
			' '
			' ',
		273
			' '
			' ',
		274
			' '
			' ',
		275
			' '
			' ',
		276
			' '
			' ',
		277
			' '
			' ',
		278
			' '
			' ',
		279
			' '
			' ',
		280
			' '
			' ',
		281
			' '
			' ',
		282
			' '
			' ',
		283
			' '
			' ',
		284
			' '
			' '
			'2',
		285
			' '
			' ',
		286
			' '
			' ',
		287
			' '
			' ',
		288
			' '
			' '
			'2',
		289
			' '
			' '
			'2',
		290
			' '
			' '
			'2',
		291
			' '
			' '
			'2',
		292
			' '
			' ',
		293
			' '
			' ',
		294
			' '
			' ',
		295
			' '
			' ',
		296
			' '
			' ',
		297
			' '
			' ',
		298
			' '
			' ',
		299
			' '
			' ',
		300
			' '
			' ',
		301
			' '
			' ',
		302
			' '
			' ',
		303
			' '
			' ',
		304
			' '
			' '
			'2',
		305
			' '
			' '
			'2',
		306
			' '
			' ',
		307
			' '
			' ',
		308
			' '
			' ',
		309
			' '
			' ',
		310
			' '
			' ',
		311
			' '
			' ',
		312
			' '
			' ',
		313
			' '
			' ',
		314
			' '
			' ',
		315
			' '
			' ',
		316
			' '
			' ',
		317
			' '
			' '
			'2',
		318
			' '
			' ',
		319
			' '
			' ',
		320
			' '
			' ',
		321
			' '
			' '
			'2',
		322
			' '
			' '
			'2',
		323
			' '
			' '
			'2',
		324
			' '
			' '
			'2',
		325
			' '
			' '
			'2',
		326
			' '
			' ',
		327
			' '
			' ',
		328
			' '
			' ',
		329
			' '
			' ',
		330
			' '
			' '
			'2',
		331
			' '
			' ',
		332
			' '
			' ',
		333
			' '
			' ',
		334
			' '
			' ',
		335
			' '
			' ',
		336
			' '
			' ',
		337
			' '
			' ',
	;
	MATRIX
		Shunosaurus             0011000000 0010001002 0000000001 ??01101000 1100110002 0011?01100 0110001000 00001?00?1 0000?1?00? 1001111111 0?00104010 0010010010 01020?1001 ??100?00?0 00000?010? 0000000001 1000011011 0000000100 0001110000 ?000000000 0?00012021 1100000000 0001001000 0010010011 0010011001 0010000111 0100100001 10101000?0 1001101121 01?001?110 1???000010 ?001111?10 1201011101 ?11111?
		Omeisaurus              01010?0000 0110001012 ?000??0001 1001101100 1100110002 0111???10? ?101001001 ?000?000?1 0000?1???? 1011111011 1?10106013 0?0001010? 0103101012 0?12000100 ?01?110220 1000000000 2110?01?11 000(01)000100 0001110000 ?0000000?0 100??02001 2110?000?0 0001001000 0010010011 001001(12)021 0011000011 1100100001 1010100010 1001101121 0100010110 101??00010 1011111110 1211011101 1111110
		Apatosaurus             3020221101 1012011112 ?111100?01 1101211?00 1111110111 0011110210 ????101102 10?010001? ?????????? 11?230?221 2???106113 2202001011 0125201012 0002010100 1011111(34)21 1000000101 2111121021 0101000111 1101211110 0111111122 1100012011 1111100110 001101000? 0010010011 0010011021 1111000011 1101100111 1110100000 1011111121 0110011110 1111011111 1011111111 1211111112 1111110
		Diplodocus              3020221101 1012011112 1111100101 1101211?00 ??????0111 0011110210 110?101102 0100100011 102011001? 1112300221 2110006113 220300011(12) 1125201112 1002010100 1011111321 1000000101 2111121021 1101010111 1101311111 1100010022 1100012011 1111100010 0001010000 0010010011 011001?0?? ?????????? ???1100111 1110100000 1011111121 0110011110 11?1011111 1?01111111 1211111112 1?11110
		Nigersaurus             30?0????00 ??12011?0? ??001?1-00 1????-?-?- --??1????2 0????????? ??0??01?02 ?1?01??0?1 0-200????? 1?02201221 2101?0??1? ??00?0?01? ??0?2????? ?????????? ?????????? ?????????? ?????????? ?????????? ?????????? ?????????? 110?0????? ??1??020?? 00???????? ?????????? ?????????? ?????????? ?????????? ?????????? ???00????? ?????????? ?????????? ?????????? ?????????? ???????
		Jobaria                 11010?1010 0110111012 1000100101 1001101100 11?01100?2 0?1????1?0 ?10??01?0? ?0?010?0?0 00????0??? ?00111?011 0000?03?13 ??00000010 01020?1??? ???00011?? ???0111?2? 100?0??100 21????1011 0000?00?00 110??10000 00??00000? 100?011??0 2111?0101? ?0000????? 0?1?010?11 ?11001?001 11?1?00011 1101100111 ?01???0010 ?1?11?11?1 0110011?10 1?1101??11 1?011110?? 1111?????? ??????0
		Euhelopus               1101010000 0111?01?12 ?0??1?0?01 ???1??1?0? ????110002 011110???0 ?1???????? ?????????1 0021?????? 101?111011 2010116?10 1?11010111 01211?1??? ???1?111?? ?110111?2? 111010?000 3??1??1??? ?????????? ?????????? ?????????? 101?1????? ??1100010? ?00?0????? 1?1001011? ?????????? ?????????? ???11012?1 ?01110001? 110???1??1 1?100?1110 11?1011111 ??0?111010 121??11??? 11111?0
		Camarasaurus            1101121010 0110111012 1000110101 1001211100 1110110002 0111101100 1110001001 0000100001 0021111111 1111111011 2010103013 1203000010 0113201112 0002002110 0010110221 1010000000 2111111011 0000000100 1101110000 0000000000 1001?11020 2111101010 0011000000 0010010011 011001(12)011 1111010011 1101100111 1011100010 1101111121 0110011110 1111011111 1001111010 1211011102 1111110
		Brachiosaurus           1101121010 011111101? 1000110101 1001201100 1111110002 0111100100 1110001001 00?1110001 0121111112 1111101111 2000114013 2200000111 0103201012 0001012112 0010111321 1011000000 2111101011 0000100100 1101110000 00001000?? 10111??020 2211101010 0011020100 0010010011 0110012011 1112011111 0111111111 1011101010 1101111121 1110011110 1111111111 1001111010 12?101110? 1?111?0
		Abydosaurus             11?11????0 0??101?00? 10??1?0??1 00??0??1?0 11?0???0?1 0?????01?? 0????0???? ?0???1?0?0 00?0?????? ??1130??1? 2000?1?0?? ?????0?0?? ?????????? ?????????? ?????????? ?????????? ?????????? ???0?????? ?????????? ?????????? ?????????? ??1???10?? ?????????? 0????10??? ?????????? 11???111?? ?????????? ?????????? ?????????? ?????????? ?????????? ?????????? ?????????? ???????
		Malawisaurus            ?1?11????? 00?0?????? 1????????? ?10??????? ?????????2 0???100??1 ??100110?1 00?020???1 00??????1? 1?1?????11 201011??10 101000?111 0005??1??0 ??02?1111? 00101?01?? 111010??10 31???????1 0??2000010 1110110000 10101000?0 1011??0120 ?????????? ?00?02011? 1?1?010?11 ?0000110?? 1???1111?? ?????????? ?????10111 110??????1 1?????1??1 1?1?0????? ?????????? ??????1??? ?1????1
		Nemegtosaurus           2001?21?0- ?0?2?11011 1000110101 010221?110 1010111002 1?111?2101 1110011001 10012001?1 0121??000? 1111201221 21001????? ?????????? ?????????? ?????????? ?????????? ?????????? ?????????? ?????????? ?????????? ?????????? ?????????? ?????????? ?????????? ?????????? ?????????? ?????????? ?????????? ?????????? ?????????? ?????????? ?????????? ?????????? ?????????? ???????
		Rapetosaurus            2010200??? 1012011201 ?000?00001 0100211100 10?0????12 1???112101 1?20011002 10?02111?0 0121?00?0? ?111201221 2000016?12 101000?111 ?0051?1?10 1002?111?? 00?011011? 1111?10100 31??101101 0??2000010 111??10010 00?0101000 1011000120 2111110101 ?100020?10 1011011?01 00000120?? 11?200101? ???1111111 ?0100?0111 ?101111?20 111010110? ???10????? ????10001? 1200??1??? ?1?11?1
		Neuquensaurus           ?????????? ?????????? ?????????? ?????????? ?????????? ?????????? ?????????? ?????????? ?????????? ?????????? ?????1??11 2?000??01? ??0?111??0 ?01201?11(12) 30??1?11?? 1(01)1011?100 41111??1?2 0102100010 11??110010 1011101110 ?????????? ??11?10101 ?11012?11? 1111111101 11011121?? ?????????? ???11?12?1 ?01?0?0111 1101111122 1111111111 1011011111 001?1110?? ?????11??? ??????1
		Tapuiasaurus            ?0?0?????? ???2?1111? ?1001?01?1 0???21?1?0 11?01??1?2 ??1????1?1 1?2??1???? ?0?0???1?0 01?0?????? ??1120?221 2?00?1???? ??0????11? ?????????0 ???2?????? ???0110??? 101??????? ?????????? ?????????? ?????????? ?????????? ??1?1????? ??1??????? ?00??2???? ?????1???1 ?100?12??? ???2?????? ?????????? ?????????? ??????1??2 ?????????? ?????????? ?????????? ??????11?? 10?11??
		Saltasaurus             ?????????? ?????????? ??00???001 ??0??11??? ?????????? ?????????? ??1?011101 1?01210??? ?????????? ???????2?? ?????1??12 1?00000011 010?111?10 ?111011111 20101?1111 1110111100 31110?11?? ?1?2100000 1111110010 11?1101110 1?????0120 ??1111010? ?11012011? 1111111?01 11011111?? ?????????? ???1111211 1011000111 1101111122 ???????111 10?20????? ????????1? ?????????? ??????1
		Bonitasaura             3????????? ?????????? ???????0?? 0????1???? ?????????? ?????????? ?????????? ?????????? ?????????? ????????2? ?????1???1 ?????????? ??0??????0 ????????1? ??????1??? ?????????? ?????????1 ?1?2?????? ?????????? ????1????? ?????????? ?????????? ?????2???? ?????????? ?????????? ?????????? ?????????? ????1????? ?????????? ?????????? ?????????? ?????????? ?????????? ???????
		Sarmientosaurus         1?01?????? 1112011002 ?000100??1 ?002201110 10?0???012 1?11???10? ??10??1001 10002100?0 012101???? 111120?111 20-1?1??1(23) 2?1????1?? ?????????? ?????????? ?????????? ?????????? ?????????? ?????????? ?????????? ?????????? ?????????? ?????????? ?????????? ?????????? ?????????? ?????????? ?????????? ?????????? ?????????? ?????????? ?????????? ?????????? ?????????? ???????
		Phuwiangosaurus         ?????????? ?????????? ?????????? ?????????? ?????????? ?????????? ?????????? ?????????? ?????????? ?????????? ????????13 2?0300?010 011?111??1 0?12?00?1? ???01?1211 ?111?0?000 2???1????? ???00000?0 ???111??00 1000100000 1?????0(01)2? 211110011? 1????2??1? 0010011011 010?(01)?20?? ?????????? ????111111 1011000??0 1?0(01)111122 1110111111 ?0?11????? ?????????? ??????1??? ???11?0
		Epachthosaurus          ?????????? ?????????? ?????????? ?????????? ?????????? ?????????? ?????????? ?????????? ?????????? ?????????? ?????????? ?????????? ????101{01}1{12} 01{01}2110??0 ??00111310 0111101110 3??11?01?1 0102000000 1101110000 100010100? ??0??10?20 21???????? 0????2?1?? 1101111111 110111213- 1102111102 ---11??211 101??0?11? 1101111122 111111?100 0?02111111 0111101110 1201?111-2 101111?
		Alamosaurus             ?????????? ?????????? ?????????? ?????????? ?????????? ?????????? ?????????? ?????????? ?????????? ????2????1 2???01??11 20100?001? ??0?1????0 ??02?111?? ?1?011011? 111??11110 3??????002 0312001010 1100110000 11111010?? ??0?010121 ??1101011? 1110020111 1011111101 110011213- 1112111112 --1?1??2?1 ?????00111 110?011?2? 1?1?1???11 ??0?1????? ?????????? ?????????? ??????0
		Opisthocoelicaudia      ?????????? ?????????? ?????????? ?????????? ?????????? ?????????? ?????????? ?????????? ?????????? ?????????? ?????????? ?????????? ??14111?10 0?01111112 000011111? 1111110-00 31110?1?02 0213100110 1101110010 1011100010 ????110120 2111000111 1110120111 1111111101 110111213- 1112111112 --1111?211 1010010111 1101111122 11111?1111 1012011111 1011111010 1211011102 101111?
		Trigonosaurus           ?????????? ?????????? ?????????? ?????????? ?????????? ?????????? ?????????? ?????????? ?????????? ?????????? ?????1??10 22000????0 010?101110 01110011?? ??00111110 0111111??? 31-?0?11?0 ?1?2000110 11?0010000 ?011111??? ?????????? ?????????? ?????????? ?????????? ?????????? ?????????? ?????????? ?????????? ?????????? ?????????? ?????????? ?????????? ?????????? ???????
		Baurutitan              ?????????? ?????????? ?????????? ?????????? ?????????? ?????????? ?????????? ?????????? ?????????? ?????????? ?????????? ?????????? ?????????? ?????????? ?????????? ?????????0 ????1????2 0302100010 1100210000 0000101??? ??????0120 ?????????? ?????????? ?????????? ?????????? ?????????? ?????????? ?????????? ?????????? ?????????? ?????????? ?????????? ?????????? ???????
		Rocasaurus              ?????????? ?????????? ?????????? ?????????? ?????????? ?????????? ?????????? ?????????? ?????????? ?????????? ?????1??1? ?00??????? ????10?210 011200011? ??????11?? ?11?1???1? ???????1?? ???2?0???? ???0?????0 -10110?1?? ?????????? ?????????? ?????????? ?????????? ?????????? ?????????? ????111?11 ?01?0???1? ?1011?11?? 11???????? ?????????? ?????????? ?????????? ???????
	;
ENDBLOCK;

BEGIN ASSUMPTIONS;
	OPTIONS DEFTYPE=UNORD POLYTCOUNT=MINSTEPS;
	TYPESET * default = ORD: 3 6 14 18 20 35 50 58 63 70 75 83 90 94 98 137 160 166 200 211 - 212 247 254 289 - 290 322;
ENDBLOCK;

BEGIN NOTES;
	[Taxon comments]

	[Character comments]

	[Character state comments]

	[Attribute comments]

	[Taxon pictures]

	[Character pictures]

	[Character state pictures]

	[Attribute pictures]
ENDBLOCK;
