# Supplementary material for: A Basal Lithostrotian Titanosaur (Dinosauria: Sauropoda) with a Complete Skull: Implications for the Evolution and Paleobiology of Titanosauria
Source: PLoS One. 2016 Apr 26;11(4):e0151661. doi: 10.1371/journal.pone.0151661 (PMC4846048; doi:10.1371/journal.pone.0151661)
Supplement: S4 Appendix — (NEX) [file pone.0151661.s004.nex]

#NEXUS

[ File saved by NDE version 0.5.0, Sun Feb 15 11:28:17 2015 ]

BEGIN TAXA;
	DIMENSIONS NTAX=26;
	TAXLABELS
		Shunosaurus
		Omeisaurus
		Apatosaurus
		Diplodocus
		Nigersaurus
		Jobaria
		Euhelopus
		Camarasaurus
		Brachiosaurus
		Abydosaurus
		Malawisaurus
		Nemegtosaurus
		Rapetosaurus
		Neuquensaurus
		Tapuiasaurus
		Saltasaurus
		Bonitasaura
		Sarmientosaurus
		Phuwiangosaurus
		Epachthosaurus
		Alamosaurus
		Gondwanatitan
		Opisthocoelicaudia
		Trigonosaurus
		Baurutitan
		Rocasaurus
		;
ENDBLOCK;

BEGIN CHARACTERS;
	DIMENSIONS NCHAR=295;
	FORMAT DATATYPE=STANDARD MISSING=? GAP=- SYMBOLS="0123456";
	CHARLABELS
		[1] 'Character 1'
		[2] 'Character 2'
		[3] 'Character 3'
		[4] 'Character 4'
		[5] 'Character 5'
		[6] 'Character 6'
		[7] 'Character 11'
		[8] 'Character 13'
		[9] 'Character 14'
		[10] 'Character 15'
		[11] 'Character 16'
		[12] 'Character 17'
		[13] 'Character 18'
		[14] 'Character 19'
		[15] 'Character 20'
		[16] 'Character 21'
		[17] 'Character 22'
		[18] 'Character 23'
		[19] 'Character 24'
		[20] 'Character 25'
		[21] 'Character 26'
		[22] 'Character 27'
		[23] 'Character 28'
		[24] 'Character 29'
		[25] 'Character 31'
		[26] 'Character 32'
		[27] 'Character 33'
		[28] 'Character 34'
		[29] 'Character 35'
		[30] 'Character 36'
		[31] 'Character 38'
		[32] 'Character 39'
		[33] 'Character 40'
		[34] 'Character 41'
		[35] 'Character 43'
		[36] 'Character 45'
		[37] 'Character 46'
		[38] 'Character 47'
		[39] 'Character 49'
		[40] 'Character 50'
		[41] 'Character 51'
		[42] 'Character 52'
		[43] 'Character 53'
		[44] 'Character 54'
		[45] 'Character 55'
		[46] 'Character 56'
		[47] 'Character 57'
		[48] 'Character 59'
		[49] 'Character 63'
		[50] 'Character 64'
		[51] 'Character 65'
		[52] 'Character 66'
		[53] 'Character 67'
		[54] 'Character 68'
		[55] 'Character 69'
		[56] 'Character 71'
		[57] 'Character 73'
		[58] 'Character 74'
		[59] 'Character 75'
		[60] 'Character 76'
		[61] 'Character 77'
		[62] 'Character 78'
		[63] 'Character 79'
		[64] 'Character 80'
		[65] 'Character 81'
		[66] 'Character 82'
		[67] 'Character 83'
		[68] 'Character 84'
		[69] 'Character 85'
		[70] 'Character 86'
		[71] 'Character 91'
		[72] 'Character 92'
		[73] 'Character 93'
		[74] 'Character 94'
		[75] 'Character 95'
		[76] 'Character 96'
		[77] 'Character 97'
		[78] 'Character 98'
		[79] 'Character 99'
		[80] 'Character 100'
		[81] 'Character 101'
		[82] 'Character 102'
		[83] 'Character 103'
		[84] 'Character 104'
		[85] 'Character 105'
		[86] 'Character 106'
		[87] 'Character 109'
		[88] 'Character 110'
		[89] 'Character 111'
		[90] 'Character 112'
		[91] 'Character 113'
		[92] 'Character 114'
		[93] 'Character 115'
		[94] 'Character 116'
		[95] 'Character 117'
		[96] 'Character 118'
		[97] 'Character 119'
		[98] 'Character 120'
		[99] 'Character 121'
		[100] 'Character 122'
		[101] 'Character 123'
		[102] 'Character 125'
		[103] 'Character 127'
		[104] 'Character 128'
		[105] 'Character 130'
		[106] 'Character 132'
		[107] 'Character 133'
		[108] 'Character 134'
		[109] 'Character 135'
		[110] 'Character 136'
		[111] 'Character 137'
		[112] 'Character 138'
		[113] 'Character 139'
		[114] 'Character 140'
		[115] 'Character 142'
		[116] 'Character 143'
		[117] 'Character 144'
		[118] 'Character 145'
		[119] 'Character 146'
		[120] 'Character 148'
		[121] 'Character 149'
		[122] 'Character 151'
		[123] 'Character 152'
		[124] 'Character 153'
		[125] 'Character 154'
		[126] 'Character 155'
		[127] 'Character 156'
		[128] 'Character 159'
		[129] 'Character 161'
		[130] 'Character 162'
		[131] 'Character 165'
		[132] 'Character 166'
		[133] 'Character 167'
		[134] 'Character 168'
		[135] 'Character 169'
		[136] 'Character 170'
		[137] 'Character 171'
		[138] 'Character 172'
		[139] 'Character 173'
		[140] 'Character 174'
		[141] 'Character 175'
		[142] 'Character 176'
		[143] 'Character 177'
		[144] 'Character 178'
		[145] 'Character 179'
		[146] 'Character 180'
		[147] 'Character 181'
		[148] 'Character 182'
		[149] 'Character 185'
		[150] 'Character 186'
		[151] 'Character 188'
		[152] 'Character 189'
		[153] 'Character 190'
		[154] 'Character 191'
		[155] 'Character 192'
		[156] 'Character 194'
		[157] 'Character 195'
		[158] 'Character 196'
		[159] 'Character 197'
		[160] 'Character 198'
		[161] 'Character 199'
		[162] 'Character 200'
		[163] 'Character 201'
		[164] 'Character 202'
		[165] 'Character 203'
		[166] 'Character 204'
		[167] 'Character 205'
		[168] 'Character 206'
		[169] 'Character 207'
		[170] 'Character 208'
		[171] 'Character 209'
		[172] 'Character 210'
		[173] 'Character 211'
		[174] 'Character 212'
		[175] 'Character 213'
		[176] 'Character 214'
		[177] 'Character 215'
		[178] 'Character 216'
		[179] 'Character 217'
		[180] 'Character 218'
		[181] 'Character 219'
		[182] 'Character 220'
		[183] 'Character 221'
		[184] 'Character 222'
		[185] 'Character 223'
		[186] 'Character 224'
		[187] 'Character 225'
		[188] 'Character 226'
		[189] 'Character 227'
		[190] 'Character 228'
		[191] 'Character 229'
		[192] 'Character 230'
		[193] 'Character 231'
		[194] 'Character 233'
		[195] 'Character 234'
		[196] 'Character 235'
		[197] 'Character 236'
		[198] 'Character 237'
		[199] 'Character 238'
		[200] 'Character 239'
		[201] 'Character 240'
		[202] 'Character 241'
		[203] 'Character 242'
		[204] 'Character 243'
		[205] 'Character 244'
		[206] 'Character 245'
		[207] 'Character 246'
		[208] 'Character 247'
		[209] 'Character 248'
		[210] 'Character 249'
		[211] 'Character 250'
		[212] 'Character 251'
		[213] 'Character 252'
		[214] 'Character 253'
		[215] 'Character 254'
		[216] 'Character 255'
		[217] 'Character 256'
		[218] 'Character 257'
		[219] 'Character 258'
		[220] 'Character 259'
		[221] 'Character 260'
		[222] 'Character 261'
		[223] 'Character 262'
		[224] 'Character 263'
		[225] 'Character 264'
		[226] 'Character 265'
		[227] 'Character 266'
		[228] 'Character 267'
		[229] 'Character 268'
		[230] 'Character 270'
		[231] 'Character 271'
		[232] 'Character 272'
		[233] 'Character 273'
		[234] 'Character 274'
		[235] 'Character 275'
		[236] 'Character 276'
		[237] 'Character 278'
		[238] 'Character 279'
		[239] 'Character 280'
		[240] 'Character 281'
		[241] 'Character 282'
		[242] 'Character 283'
		[243] 'Character 284'
		[244] 'Character 285'
		[245] 'Character 286'
		[246] 'Character 287'
		[247] 'Character 288'
		[248] 'Character 289'
		[249] 'Character 290'
		[250] 'Character 291'
		[251] 'Character 292'
		[252] 'Character 293'
		[253] 'Character 294'
		[254] 'Character 295'
		[255] 'Character 297'
		[256] 'Character 298'
		[257] 'Character 299'
		[258] 'Character 300'
		[259] 'Character 301'
		[260] 'Character 302'
		[261] 'Character 303'
		[262] 'Character 304'
		[263] 'Character 305'
		[264] 'Character 306'
		[265] 'Character 307'
		[266] 'Character 308'
		[267] 'Character 309'
		[268] 'Character 310'
		[269] 'Character 311'
		[270] 'Character 312'
		[271] 'Character 313'
		[272] 'Character 314'
		[273] 'Character 315'
		[274] 'Character 316'
		[275] 'Character 317'
		[276] 'Character 318'
		[277] 'Character 319'
		[278] 'Character 320'
		[279] 'Character 321'
		[280] 'Character 322'
		[281] 'Character 323'
		[282] 'Character 324'
		[283] 'Character 325'
		[284] 'Character 326'
		[285] 'Character 327'
		[286] 'Character 328'
		[287] 'Character 329'
		[288] 'Character 330'
		[289] 'Character 331'
		[290] 'Character 332'
		[291] 'Character 333'
		[292] 'Character 334'
		[293] 'Character 335'
		[294] 'Character 336'
		[295] 'Character 337'
		;
	STATELABELS
		1
			' '
			' '
			'2'
			'3'
			'4'
			'5',
		2
			' '
			' ',
		3
			' '
			' '
			'2',
		4
			' '
			' ',
		5
			' '
			' '
			'2',
		6
			' '
			' '
			'2',
		7
			' '
			' ',
		8
			' '
			' ',
		9
			' '
			' '
			'2',
		10
			' '
			' '
			'2',
		11
			' '
			' ',
		12
			' '
			' ',
		13
			' '
			' '
			'2',
		14
			' '
			' ',
		15
			' '
			' '
			'2',
		16
			' '
			' ',
		17
			' '
			' ',
		18
			' '
			' ',
		19
			' '
			' ',
		20
			' '
			' ',
		21
			' '
			' ',
		22
			' '
			' ',
		23
			' '
			' ',
		24
			' '
			' ',
		25
			' '
			' ',
		26
			' '
			' ',
		27
			' '
			' ',
		28
			' '
			' '
			'2',
		29
			' '
			' '
			'2',
		30
			' '
			' ',
		31
			' '
			' ',
		32
			' '
			' ',
		33
			' '
			' ',
		34
			' '
			' ',
		35
			' '
			' ',
		36
			' '
			' ',
		37
			' '
			' ',
		38
			' '
			' ',
		39
			' '
			' ',
		40
			' '
			' '
			'2',
		41
			' '
			' '
			'2',
		42
			' '
			' ',
		43
			' '
			' ',
		44
			' '
			' ',
		45
			' '
			' ',
		46
			' '
			' ',
		47
			' '
			' '
			'2',
		48
			' '
			' ',
		49
			' '
			' '
			'2',
		50
			' '
			' ',
		51
			' '
			' ',
		52
			' '
			' ',
		53
			' '
			' ',
		54
			' '
			' ',
		55
			' '
			' ',
		56
			' '
			' ',
		57
			' '
			' ',
		58
			' '
			' ',
		59
			' '
			' '
			'2',
		60
			' '
			' ',
		61
			' '
			' ',
		62
			' '
			' '
			'2',
		63
			' '
			' ',
		64
			' '
			' ',
		65
			' '
			' ',
		66
			' '
			' ',
		67
			' '
			' '
			'2',
		68
			' '
			' ',
		69
			' '
			' '
			'2',
		70
			' '
			' ',
		71
			' '
			' ',
		72
			' '
			' ',
		73
			' '
			' ',
		74
			' '
			' '
			'2',
		75
			' '
			' '
			'2'
			'3',
		76
			' '
			' '
			'2',
		77
			' '
			' ',
		78
			' '
			' '
			'2',
		79
			' '
			' '
			'2',
		80
			' '
			' '
			'2',
		81
			' '
			' '
			'2',
		82
			' '
			' '
			'2'
			'3'
			'4',
		83
			' '
			' '
			'2'
			'3',
		84
			' '
			' ',
		85
			' '
			' '
			'2'
			'3',
		86
			' '
			' '
			'2'
			'3',
		87
			' '
			' '
			'2'
			'3'
			'4'
			'5'
			'6',
		88
			' '
			' '
			'2'
			'3',
		89
			' '
			' '
			'2'
			'3',
		90
			' '
			' '
			'2'
			'3',
		91
			' '
			' ',
		92
			' '
			' '
			'2'
			'3',
		93
			' '
			' ',
		94
			' '
			' ',
		95
			' '
			' ',
		96
			' '
			' ',
		97
			' '
			' '
			'2'
			'3',
		98
			' '
			' '
			'2',
		99
			' '
			' ',
		100
			' '
			' ',
		101
			' '
			' '
			'2',
		102
			' '
			' '
			'2'
			'3'
			'4'
			'5',
		103
			' '
			' ',
		104
			' '
			' '
			'2',
		105
			' '
			' '
			'2',
		106
			' '
			' '
			'2'
			'3',
		107
			' '
			' ',
		108
			' '
			' '
			'2',
		109
			' '
			' '
			'2',
		110
			' '
			' '
			'2'
			'3',
		111
			' '
			' '
			'2',
		112
			' '
			' ',
		113
			' '
			' ',
		114
			' '
			' '
			'2'
			'3',
		115
			' '
			' ',
		116
			' '
			' '
			'2',
		117
			' '
			' '
			'2',
		118
			' '
			' ',
		119
			' '
			' ',
		120
			' '
			' '
			'2'
			'3'
			'4',
		121
			' '
			' '
			'2',
		122
			' '
			' '
			'2',
		123
			' '
			' ',
		124
			' '
			' ',
		125
			' '
			' ',
		126
			' '
			' ',
		127
			' '
			' '
			'2',
		128
			' '
			' ',
		129
			' '
			' '
			'2'
			'3'
			'4',
		130
			' '
			' '
			'2'
			'3'
			'4',
		131
			' '
			' ',
		132
			' '
			' '
			'2',
		133
			' '
			' ',
		134
			' '
			' ',
		135
			' '
			' '
			'2',
		136
			' '
			' '
			'2',
		137
			' '
			' '
			'2',
		138
			' '
			' '
			'2'
			'3',
		139
			' '
			' ',
		140
			' '
			' '
			'2'
			'3',
		141
			' '
			' '
			'2',
		142
			' '
			' ',
		143
			' '
			' ',
		144
			' '
			' ',
		145
			' '
			' ',
		146
			' '
			' ',
		147
			' '
			' ',
		148
			' '
			' ',
		149
			' '
			' '
			'2'
			'3',
		150
			' '
			' ',
		151
			' '
			' ',
		152
			' '
			' ',
		153
			' '
			' ',
		154
			' '
			' ',
		155
			' '
			' ',
		156
			' '
			' ',
		157
			' '
			' ',
		158
			' '
			' ',
		159
			' '
			' ',
		160
			' '
			' ',
		161
			' '
			' '
			'2',
		162
			' '
			' '
			'2',
		163
			' '
			' ',
		164
			' '
			' '
			'2',
		165
			' '
			' ',
		166
			' '
			' '
			'2',
		167
			' '
			' ',
		168
			' '
			' '
			'2',
		169
			' '
			' '
			'2',
		170
			' '
			' '
			'2',
		171
			' '
			' '
			'2',
		172
			' '
			' '
			'2',
		173
			' '
			' '
			'2',
		174
			' '
			' '
			'2',
		175
			' '
			' '
			'2',
		176
			' '
			' ',
		177
			' '
			' ',
		178
			' '
			' ',
		179
			' '
			' '
			'2',
		180
			' '
			' ',
		181
			' '
			' ',
		182
			' '
			' ',
		183
			' '
			' ',
		184
			' '
			' ',
		185
			' '
			' ',
		186
			' '
			' ',
		187
			' '
			' '
			'2',
		188
			' '
			' '
			'2',
		189
			' '
			' '
			'2',
		190
			' '
			' '
			'2',
		191
			' '
			' ',
		192
			' '
			' ',
		193
			' '
			' ',
		194
			' '
			' ',
		195
			' '
			' ',
		196
			' '
			' ',
		197
			' '
			' ',
		198
			' '
			' ',
		199
			' '
			' ',
		200
			' '
			' ',
		201
			' '
			' ',
		202
			' '
			' ',
		203
			' '
			' '
			'2',
		204
			' '
			' ',
		205
			' '
			' ',
		206
			' '
			' ',
		207
			' '
			' '
			'2',
		208
			' '
			' '
			'2',
		209
			' '
			' '
			'2',
		210
			' '
			' '
			'2'
			'3',
		211
			' '
			' '
			'2',
		212
			' '
			' '
			'2',
		213
			' '
			' ',
		214
			' '
			' '
			'2',
		215
			' '
			' '
			'2',
		216
			' '
			' '
			'2',
		217
			' '
			' ',
		218
			' '
			' ',
		219
			' '
			' ',
		220
			' '
			' ',
		221
			' '
			' '
			'2',
		222
			' '
			' ',
		223
			' '
			' ',
		224
			' '
			' ',
		225
			' '
			' ',
		226
			' '
			' ',
		227
			' '
			' ',
		228
			' '
			' ',
		229
			' '
			' '
			'2',
		230
			' '
			' '
			'2',
		231
			' '
			' ',
		232
			' '
			' ',
		233
			' '
			' ',
		234
			' '
			' ',
		235
			' '
			' ',
		236
			' '
			' ',
		237
			' '
			' ',
		238
			' '
			' ',
		239
			' '
			' ',
		240
			' '
			' ',
		241
			' '
			' ',
		242
			' '
			' ',
		243
			' '
			' '
			'2',
		244
			' '
			' ',
		245
			' '
			' ',
		246
			' '
			' ',
		247
			' '
			' '
			'2',
		248
			' '
			' '
			'2',
		249
			' '
			' '
			'2',
		250
			' '
			' '
			'2',
		251
			' '
			' ',
		252
			' '
			' ',
		253
			' '
			' ',
		254
			' '
			' ',
		255
			' '
			' ',
		256
			' '
			' ',
		257
			' '
			' ',
		258
			' '
			' ',
		259
			' '
			' ',
		260
			' '
			' ',
		261
			' '
			' ',
		262
			' '
			' '
			'2',
		263
			' '
			' '
			'2',
		264
			' '
			' ',
		265
			' '
			' ',
		266
			' '
			' ',
		267
			' '
			' ',
		268
			' '
			' ',
		269
			' '
			' ',
		270
			' '
			' ',
		271
			' '
			' ',
		272
			' '
			' ',
		273
			' '
			' ',
		274
			' '
			' ',
		275
			' '
			' '
			'2',
		276
			' '
			' ',
		277
			' '
			' ',
		278
			' '
			' ',
		279
			' '
			' '
			'2',
		280
			' '
			' '
			'2',
		281
			' '
			' '
			'2',
		282
			' '
			' '
			'2',
		283
			' '
			' '
			'2',
		284
			' '
			' ',
		285
			' '
			' ',
		286
			' '
			' ',
		287
			' '
			' ',
		288
			' '
			' '
			'2',
		289
			' '
			' ',
		290
			' '
			' ',
		291
			' '
			' ',
		292
			' '
			' ',
		293
			' '
			' ',
		294
			' '
			' ',
		295
			' '
			' ',
	;
	MATRIX
		Shunosaurus             0011000100 0100200000 0000??0110 0001011002 0011?01010 001000001? 00?10000?1 1001111111 0?00101000 1001001001 00101?100? 00?00000?1 0000000010 0110110000 0001000011 000?000000 000?000120 2111000000 0000010010 0001001001 1001001100 1001000011 1010010001 1010100?01 0011011210 1?00?1101? ??000010?0 01111?1012 01011101?1 1111?
		Omeisaurus              01010?0100 01012?000? ?000100110 1001011002 0111???001 00100?00?0 00?10000?1 1011111011 1?1010130? 0001010?01 01102?1200 010001?112 2100000021 ?01?11000(01) 0001000011 000?000000 ?0100??020 012110?000 ?000010010 0001001001 1001001(12)02 1001100001 1110010001 1010100101 0011011210 1000011010 1??0001010 1111111012 1101110111 11110
		Apatosaurus             3020221120 11112?1111 00?0110121 ?001111011 00111101?? 101101?010 001??????? 11?230?221 2???101322 0200101101 2210200201 010001111(34) 2100000021 1210210101 0001111121 1100111111 2211000120 1111111001 1000110100 0?01001001 1001001102 1111100001 1110110011 1110100001 0111111210 1100111011 1101111110 1111111112 1111111211 11110
		Diplodocus              3020221120 1111211111 0010110121 ?00????011 001111010? 1011000010 0011102011 1112300221 2110001322 0300011(12)11 2211200201 0100011113 2100000021 1210211101 0101111131 1111100100 2211000120 1111111000 1000010100 0001001001 1011001?0? ?????????? ????110011 1110100001 0111111210 1100111011 ?10111111? 0111111112 111111121? 11110
		Nigersaurus             30?0???120 11?0???001 ?1-01????- -?--?1???2 0???????0? ?01?0??01? ?0?10-200? 1?02201221 2101?01??? 00?0?01??? 02???????? ?????????? ?????????? ?????????? ?????????? ?????????? ??110?0??? ????1??020 ??00?????? ?????????? ?????????? ?????????? ?????????? ?????????? ??00?????? ?????????? ?????????? ?????????? ?????????? ?????
		Jobaria                 11010?0101 1101210001 0010100110 1001?110?2 0?1?????0? ?01?0??010 ?0?000???? ?00111?011 0000?013?? 0000001001 001????000 11????011? 2100?0?021 ??10110000 ?00?0011?1 00000?0000 0?100?011? ?02111?010 1??0000??? ??01?010?1 1?11001?00 111?1?0001 1110110011 ?01???010? 1?11?11?10 11001?101? 1101??111? 011110??11 11???????? ????0
		Euhelopus               110101011? 01?12?0??1 ?0?0???1?? ?0???11002 011110???? ?????????? ???10021?? 101?111011 201011101? 1101011101 211????1?1 11??11011? 211101003? ??1??????? ?????????? ?????????? ??101?1??? ????110001 0??00?0??? ??11001011 ?????????? ?????????? ????110121 ?0111001?1 10???1??11 ?100111011 ?1011111?? 0?11101012 1??11???11 111?0
		Camarasaurus            1101120101 1101210001 1010100121 1001111002 0111101010 0010000010 0001002111 1111111011 2010101312 0300001001 1211200200 2110010112 2101000021 1110110000 0001001111 0000000000 001001?110 2021111010 1000110000 0001001001 1011001(12)01 1111101001 1110110011 1011100101 1011111210 1100111011 1101111110 0111101012 1101110211 11110
		Brachiosaurus           1101120111 1101?10001 1010100120 1001111002 0111100010 001000?111 0001012111 1111101111 2000111322 0000011101 0210200101 2112010113 2101100021 1010110000 1001001111 0000001000 ??10111??0 2022111010 1000110201 0001001001 1011001201 1111201111 1011111111 1011100101 1011111211 1100111011 1111111110 0111101012 ?101110?1? 111?0
		Abydosaurus             11?11?0?10 1?00?10??1 ?0??00??0? 1?01?????1 0?????0??? ?0???????1 ?0?000?0?? ??1130??1? 2000?1???? ???0?0???? ?????????? ?????????? ?????????? ?????????0 ?????????? ?????????? ?????????? ????1???10 ?????????? ??0???10?? ?????????? ?11???111? ?????????? ?????????? ?????????? ?????????? ?????????? ?????????? ?????????? ?????
		Malawisaurus            ?1?11?0?0? ?????1???? ?????10??? ?????????2 0???100?10 0110?0?020 ???100???? 1?1?????11 2010111010 1000?11100 0?1?0?02?1 111?0101?1 ?111010131 ?????10??2 0000101111 0001001000 ?01011??01 20???????? ???00?0201 1?11?010?1 1?0000110? ?1???1111? ?????????? ?????11111 10??????11 ????1??11? 1?0??????? ?????????? ????1????1 ????1
		Nemegtosaurus           2001?2??2? 1101110001 1010010221 1101111102 1?111?2010 0110010120 01?10121?? 1111201221 21001????? ?????????? ?????????? ?????????? ?????????? ?????????? ?????????? ?????????? ?????????? ?????????? ?????????? ?????????? ?????????? ?????????? ?????????? ?????????? ?????????? ?????????? ?????????? ?????????? ?????????? ?????
		Rapetosaurus            2010201120 11201?000? 0000010021 1001????12 1???112020 011001?021 11?00121?0 ?111201221 2000011210 1000?111?0 011?0002?1 11??0?0111 11111?1031 1011010??2 00001011?1 0100001010 0010110001 2021111101 01?100020? 10111011?0 100000120? ?11?200101 ????111111 ?0100?111? 101111?201 1101110??? ?10??????? ??10001?12 00??1????1 ?11?1
		Neuquensaurus           ?????????? ?????????? ?????????? ?????????? ?????????? ?????????? ?????????? ?????????? ?????1112? 000??01??? 011?001201 ?11(12)0??1?1 ?1(01)1011041 1??1?20102 1000101111 0101011011 10???????? ????11?101 01?11012?1 1?11111110 111011121? ?????????? ????11?121 ?01?0?1111 1011111221 1111111110 1101111100 1?1110???? ???11????? ????1
		Tapuiasaurus            ?0?0????2? 1111??1001 ?01?0???21 1?01?1???2 ??1?????2? ?1?????0?? ?1?001?0?? ??1120?221 2?00?1???? 0????11??? ????0??2?? ??????011? ?101?????? ?????????? ?????????? ?????????? ????1?1??? ????1????? ???00??2?? ??????1??? 1?100?12?? ????2????? ?????????? ?????????? ?????1??2? ?????????? ?????????? ?????????? ????11??10 ?11??
		Saltasaurus             ?????????? ???????00? ??00??0??1 ?????????? ????????1? 0111010121 0????????? ???????2?? ?????1121? 0000001101 011?011101 11110101?1 1111011031 0?11???1?2 1000001111 0101111011 101?????01 20??111101 0??1101201 1?111111?0 111011111? ?????????? ????111121 1011001111 101111122? ?????11110 ?20??????? ??????1??? ?????????? ????1
		Bonitasaura             3????????? ?????????? ??0?0????1 ?????????? ?????????? ?????????? ?????????? ????????2? ?????1?1?? ?????????? 0???0????? ??1??????? ?????????? ?????1?1?2 ?????????? ??????1??? ?????????? ?????????? ???????2?? ?????????? ?????????? ?????????? ?????????? ????1????? ?????????? ?????????? ?????????? ?????????? ?????????? ?????
		Sarmientosaurus         1?01??1120 11002?0001 00???00220 1101????12 1?11???010 ??10010021 00?0012101 111120?111 20-1?11(23)2? 1????1???? ?????????? ?????????? ?????????? ?????????? ?????????? ?????????? ?????????? ?????????? ?????????? ?????????? ?????????? ?????????? ?????????? ?????????? ?????????? ?????????? ?????????? ?????????? ?????????? ?????
		Phuwiangosaurus         ?????????? ?????????? ?????????? ?????????? ?????????? ?????????? ?????????? ?????????? ??????132? 0300?01001 111?1?12?0 0?1???01?2 1?111?002? 1????????0 0000?0??11 ?001001000 001?????0(01) 2?21111001 1?1????2?? 1?01001101 1010?(01)?20? ?????????? ?????11111 101100??01 ?0(01)1111221 11011111?0 ?11??????? ?????????? ????1????? ?11?0
		Epachthosaurus          ?????????? ?????????? ?????????? ?????????? ?????????? ?????????? ?????????? ?????????? ?????????? ?????????? ?11{01}{12}1{01}211 0??0?00113 101111013? 1?01?10102 0000001111 0001001010 0???0??10? 2021?????? ??0????2?1 ??10111111 1110111213 -110211110 2---11??21 101??011?1 1011111221 1111?1000? 0211111101 1110111012 01?111-210 1111?
		Alamosaurus             ?????????? ?????????? ?????????? ?????????? ?????????? ?????????? ?????????? ????2????1 2???011120 100?001??? 01??0?02?1 11??1?0111 1111??113? ???0020312 0010101111 0001111010 ????0?0101 21??110101 1?11100201 1111111110 1110011213 -111211111 2--1?1??21 ?????01111 10?011?2?1 ?1?1??11?? 0?1??????? ?????????? ?????????? ????0
		Gondwanatitan           ?????????? ?????????? ?????????? ?????????? ?????????? ?????????? ?????????? ?????????? ?????1100? ?????????? 021?0?02?1 ?1?????1?3 ??11?1??3? 0??0?201?2 10?0???111 ??01001010 ??101???0? ????????0? ?????????? ???111?1?1 ?????????? ?????????? ?????1112? ?????1???? ?0???????? ????010110 ?????????? ?????????? ?????????? ?????
		Opisthocoelicaudia      ?????????? ?????????? ?????????? ?????????? ?????????? ?????????? ?????????? ?????????? ?????????? ?????????? 111?0?0111 1112000111 1111111031 0?1?020213 1001101111 0101011000 10????1101 2021110001 1111101201 1111111110 1110111213 -111211111 2--1111?21 1010011111 1011111221 1111111110 1201111110 1111101012 1101110210 1111?
		Trigonosaurus           ?????????? ?????????? ?????????? ?????????? ?????????? ?????????? ?????????? ?????????? ?????11022 000????001 0111011100 11???00111 1011111?31 0?11?0?1?2 0001101101 000?01111? ?????????? ?????????? ?????????? ?????????? ?????????? ?????????? ?????????? ?????????? ?????????? ?????????? ?????????? ?????????? ?????????? ?????
		Baurutitan              ?????????? ?????????? ?????????? ?????????? ?????????? ?????????? ?????????? ?????????? ?????????? ?????????? ?????????? ?????????? ?????????? 1????20302 1000101121 000000101? ????????01 20???????? ?????????? ?????????? ?????????? ?????????? ?????????? ?????????? ?????????? ?????????? ?????????? ?????????? ?????????? ?????
		Rocasaurus              ?????????? ?????????? ?????????? ?????????? ?????????? ?????????? ?????????? ?????????? ?????11??0 0????????? ?1?2011200 011??????1 ??11?1?1?? ???1?????2 ?0???????? ??0-1110?1 ?????????? ?????????? ?????????? ?????????? ?????????? ?????????? ?????111?1 ?01?0??1?? 1011?11??1 1????????? ?????????? ?????????? ?????????? ?????
	;
ENDBLOCK;

BEGIN ASSUMPTIONS;
	OPTIONS DEFTYPE=UNORD POLYTCOUNT=MINSTEPS;
	TYPESET * default = ORD: 3 6 9 13 15 29 40 49 59 67 74 78 111 132 162 173 - 174 208 215 248 - 249 280;
ENDBLOCK;

BEGIN NOTES;
	[Taxon comments]

	[Character comments]

	[Character state comments]

	[Attribute comments]

	[Taxon pictures]

	[Character pictures]

	[Character state pictures]

	[Attribute pictures]
ENDBLOCK;
