# Supplementary material for: A Basal Lithostrotian Titanosaur (Dinosauria: Sauropoda) with a Complete Skull: Implications for the Evolution and Paleobiology of Titanosauria
Source: PLoS One. 2016 Apr 26;11(4):e0151661. doi: 10.1371/journal.pone.0151661 (PMC4846048; doi:10.1371/journal.pone.0151661)
Supplement: S5 Appendix — (NEX) [file pone.0151661.s005.nex]

#NEXUS

[ File saved by NDE version 0.5.0, Sun Feb 15 12:00:45 2015 ]

BEGIN TAXA;
	DIMENSIONS NTAX=35;
	TAXLABELS
		Prosauropoda
		Theropoda
		Vulcanodon
		Barapasaurus
		Omeisaurus
		Shunosaurus
		Patagosaurus
		Mamenchisaurus
		Apatosaurus
		Barosaurus
		Brachiosaurus
		Camarasaurus
		Dicraeosaurus
		Diplodocus
		Haplocanthosaurus
		Amargasaurus
		Euhelopus
		Jobaria
		Malawisaurus
		Nigersaurus
		Rayososaurus
		Rebbachisaurus
		Alamosaurus
		Nemegtosaurus
		Neuquensaurus
		Opisthocoelicaudia
		Rapetosaurus
		Saltasaurus
		Isisaurus
		Tapuiasaurus
		Phuwiangosaurus
		Tangvayosaurus
		Diamantinasaurus
		Sarmientosaurus
		Epachthosaurus
		;
ENDBLOCK;

BEGIN CHARACTERS;
	DIMENSIONS NCHAR=246;
	FORMAT DATATYPE=STANDARD MISSING=? GAP=- SYMBOLS="012345";
	CHARLABELS
		[1] 'Character 1'
		[2] 'Character 2'
		[3] 'Character 3'
		[4] 'Character 4'
		[5] 'Character 5'
		[6] 'Character 6'
		[7] 'Character 7'
		[8] 'Character 8'
		[9] 'Character 9'
		[10] 'Character 10'
		[11] 'Character 11'
		[12] 'Character 12'
		[13] 'Character 13'
		[14] 'Character 14'
		[15] 'Character 15'
		[16] 'Character 16'
		[17] 'Character 17'
		[18] 'Character 18'
		[19] 'Character 19'
		[20] 'Character 20'
		[21] 'Character 21'
		[22] 'Character 22'
		[23] 'Character 23'
		[24] 'Character 24'
		[25] 'Character 25'
		[26] 'Character 26'
		[27] 'Character 27'
		[28] 'Character 28'
		[29] 'Character 29'
		[30] 'Character 30'
		[31] 'Character 31'
		[32] 'Character 32'
		[33] 'Character 33'
		[34] 'Character 34'
		[35] 'Character 35'
		[36] 'Character 36'
		[37] 'Character 37'
		[38] 'Character 38'
		[39] 'Character 39'
		[40] 'Character 40'
		[41] 'Character 41'
		[42] 'Character 42'
		[43] 'Character 43'
		[44] 'Character 44'
		[45] 'Character 45'
		[46] 'Character 46'
		[47] 'Character 47'
		[48] 'Character 48'
		[49] 'Character 49'
		[50] 'Character 50'
		[51] 'Character 51'
		[52] 'Character 52'
		[53] 'Character 53'
		[54] 'Character 54'
		[55] 'Character 55'
		[56] 'Character 56'
		[57] 'Character 57'
		[58] 'Character 58'
		[59] 'Character 59'
		[60] 'Character 60'
		[61] 'Character 61'
		[62] 'Character 62'
		[63] 'Character 63'
		[64] 'Character 64'
		[65] 'Character 65'
		[66] 'Character 66'
		[67] 'Character 67'
		[68] 'Character 68'
		[69] 'Character 69'
		[70] 'Character 70'
		[71] 'Character 71'
		[72] 'Character 72'
		[73] 'Character 73'
		[74] 'Character 74'
		[75] 'Character 75'
		[76] 'Character 76'
		[77] 'Character 77'
		[78] 'Character 78'
		[79] 'Character 79'
		[80] 'Character 80'
		[81] 'Character 81'
		[82] 'Character 82'
		[83] 'Character 83'
		[84] 'Character 84'
		[85] 'Character 85'
		[86] 'Character 86'
		[87] 'Character 87'
		[88] 'Character 88'
		[89] 'Character 89'
		[90] 'Character 90'
		[91] 'Character 91'
		[92] 'Character 92'
		[93] 'Character 93'
		[94] 'Character 94'
		[95] 'Character 95'
		[96] 'Character 96'
		[97] 'Character 97'
		[98] 'Character 98'
		[99] 'Character 99'
		[100] 'Character 100'
		[101] 'Character 101'
		[102] 'Character 102'
		[103] 'Character 103'
		[104] 'Character 104'
		[105] 'Character 105'
		[106] 'Character 106'
		[107] 'Character 107'
		[108] 'Character 108'
		[109] 'Character 109'
		[110] 'Character 110'
		[111] 'Character 111'
		[112] 'Character 112'
		[113] 'Character 113'
		[114] 'Character 114'
		[115] 'Character 115'
		[116] 'Character 116'
		[117] 'Character 117'
		[118] 'Character 118'
		[119] 'Character 119'
		[120] 'Character 120'
		[121] 'Character 121'
		[122] 'Character 122'
		[123] 'Character 123'
		[124] 'Character 124'
		[125] 'Character 125'
		[126] 'Character 126'
		[127] 'Character 127'
		[128] 'Character 128'
		[129] 'Character 129'
		[130] 'Character 130'
		[131] 'Character 131'
		[132] 'Character 132'
		[133] 'Character 133'
		[134] 'Character 134'
		[135] 'Character 135'
		[136] 'Character 136'
		[137] 'Character 137'
		[138] 'Character 138'
		[139] 'Character 139'
		[140] 'Character 140'
		[141] 'Character 141'
		[142] 'Character 142'
		[143] 'Character 143'
		[144] 'Character 144'
		[145] 'Character 145'
		[146] 'Character 146'
		[147] 'Character 147'
		[148] 'Character 148'
		[149] 'Character 149'
		[150] 'Character 150'
		[151] 'Character 151'
		[152] 'Character 152'
		[153] 'Character 153'
		[154] 'Character 154'
		[155] 'Character 155'
		[156] 'Character 156'
		[157] 'Character 157'
		[158] 'Character 158'
		[159] 'Character 159'
		[160] 'Character 160'
		[161] 'Character 161'
		[162] 'Character 162'
		[163] 'Character 163'
		[164] 'Character 164'
		[165] 'Character 165'
		[166] 'Character 166'
		[167] 'Character 167'
		[168] 'Character 168'
		[169] 'Character 169'
		[170] 'Character 170'
		[171] 'Character 171'
		[172] 'Character 172'
		[173] 'Character 173'
		[174] 'Character 174'
		[175] 'Character 175'
		[176] 'Character 176'
		[177] 'Character 177'
		[178] 'Character 178'
		[179] 'Character 179'
		[180] 'Character 180'
		[181] 'Character 181'
		[182] 'Character 182'
		[183] 'Character 183'
		[184] 'Character 184'
		[185] 'Character 185'
		[186] 'Character 186'
		[187] 'Character 187'
		[188] 'Character 188'
		[189] 'Character 189'
		[190] 'Character 190'
		[191] 'Character 191'
		[192] 'Character 192'
		[193] 'Character 193'
		[194] 'Character 194'
		[195] 'Character 195'
		[196] 'Character 196'
		[197] 'Character 197'
		[198] 'Character 198'
		[199] 'Character 199'
		[200] 'Character 200'
		[201] 'Character 201'
		[202] 'Character 202'
		[203] 'Character 203'
		[204] 'Character 204'
		[205] 'Character 205'
		[206] 'Character 206'
		[207] 'Character 207'
		[208] 'Character 208'
		[209] 'Character 209'
		[210] 'Character 210'
		[211] 'Character 211'
		[212] 'Character 212'
		[213] 'Character 213'
		[214] 'Character 214'
		[215] 'Character 215'
		[216] 'Character 216'
		[217] 'Character 217'
		[218] 'Character 218'
		[219] 'Character 219'
		[220] 'Character 220'
		[221] 'Character 221'
		[222] 'Character 222'
		[223] 'Character 223'
		[224] 'Character 224'
		[225] 'Character 225'
		[226] 'Character 226'
		[227] 'Character 227'
		[228] 'Character 228'
		[229] 'Character 229'
		[230] 'Character 230'
		[231] 'Character 231'
		[232] 'Character 232'
		[233] 'Character 233'
		[234] 'Character 234'
		[235] 'Character 235'
		[236] 'Character 236'
		[237] 'Character 237'
		[238] 'Character 238'
		[239] 'Character 239'
		[240] 'Character 240'
		[241] 'Character 241'
		[242] 'Character 242'
		[243] 'Character 243'
		[244] 'Character 244'
		[245] 'Character 245'
		[246] 'Character 246'
		;
	STATELABELS
		1
			' '
			' ',
		2
			' '
			' ',
		3
			' '
			' ',
		4
			' '
			' ',
		5
			' '
			' ',
		6
			' '
			' ',
		7
			' '
			' ',
		8
			' '
			' '
			'2',
		9
			' '
			' ',
		10
			' '
			' ',
		11
			' '
			' ',
		12
			' '
			' ',
		13
			' '
			' ',
		14
			' '
			' ',
		15
			' '
			' ',
		16
			' '
			' ',
		17
			' '
			' ',
		18
			' '
			' ',
		19
			' '
			' ',
		20
			' '
			' ',
		21
			' '
			' ',
		22
			' '
			' ',
		23
			' '
			' ',
		24
			' '
			' ',
		25
			' '
			' ',
		26
			' '
			' ',
		27
			' '
			' ',
		28
			' '
			' ',
		29
			' '
			' ',
		30
			' '
			' ',
		31
			' '
			' ',
		32
			' '
			' ',
		33
			' '
			' ',
		34
			' '
			' ',
		35
			' '
			' ',
		36
			' '
			' '
			'2',
		37
			' '
			' '
			'2',
		38
			' '
			' ',
		39
			' '
			' ',
		40
			' '
			' ',
		41
			' '
			' ',
		42
			' '
			' ',
		43
			' '
			' ',
		44
			' '
			' ',
		45
			' '
			' ',
		46
			' '
			' ',
		47
			' '
			' ',
		48
			' '
			' ',
		49
			' '
			' ',
		50
			' '
			' ',
		51
			' '
			' ',
		52
			' '
			' ',
		53
			' '
			' ',
		54
			' '
			' ',
		55
			' '
			' ',
		56
			' '
			' ',
		57
			' '
			' ',
		58
			' '
			' ',
		59
			' '
			' ',
		60
			' '
			' ',
		61
			' '
			' ',
		62
			' '
			' ',
		63
			' '
			' ',
		64
			' '
			' '
			'2',
		65
			' '
			' '
			'2',
		66
			' '
			' '
			'2',
		67
			' '
			' '
			'2',
		68
			' '
			' '
			'2',
		69
			' '
			' ',
		70
			' '
			' '
			'2',
		71
			' '
			' ',
		72
			' '
			' '
			'2',
		73
			' '
			' ',
		74
			' '
			' ',
		75
			' '
			' ',
		76
			' '
			' ',
		77
			' '
			' ',
		78
			' '
			' ',
		79
			' '
			' ',
		80
			' '
			' '
			'2'
			'3'
			'4',
		81
			' '
			' ',
		82
			' '
			' ',
		83
			' '
			' ',
		84
			' '
			' ',
		85
			' '
			' ',
		86
			' '
			' ',
		87
			' '
			' ',
		88
			' '
			' ',
		89
			' '
			' ',
		90
			' '
			' ',
		91
			' '
			' '
			'2'
			'3'
			'4'
			'5',
		92
			' '
			' ',
		93
			' '
			' ',
		94
			' '
			' ',
		95
			' '
			' ',
		96
			' '
			' ',
		97
			' '
			' ',
		98
			' '
			' ',
		99
			' '
			' ',
		100
			' '
			' ',
		101
			' '
			' ',
		102
			' '
			' ',
		103
			' '
			' ',
		104
			' '
			' ',
		105
			' '
			' ',
		106
			' '
			' ',
		107
			' '
			' ',
		108
			' '
			' '
			'2'
			'3',
		109
			' '
			' ',
		110
			' '
			' '
			'2',
		111
			' '
			' ',
		112
			' '
			' ',
		113
			' '
			' ',
		114
			' '
			' ',
		115
			' '
			' '
			'2',
		116
			' '
			' '
			'2'
			'3',
		117
			' '
			' ',
		118
			' '
			' '
			'2',
		119
			' '
			' ',
		120
			' '
			' ',
		121
			' '
			' ',
		122
			' '
			' ',
		123
			' '
			' ',
		124
			' '
			' ',
		125
			' '
			' ',
		126
			' '
			' ',
		127
			' '
			' ',
		128
			' '
			' ',
		129
			' '
			' ',
		130
			' '
			' ',
		131
			' '
			' ',
		132
			' '
			' ',
		133
			' '
			' ',
		134
			' '
			' '
			'2',
		135
			' '
			' ',
		136
			' '
			' ',
		137
			' '
			' ',
		138
			' '
			' ',
		139
			' '
			' ',
		140
			' '
			' ',
		141
			' '
			' ',
		142
			' '
			' ',
		143
			' '
			' ',
		144
			' '
			' ',
		145
			' '
			' ',
		146
			' '
			' ',
		147
			' '
			' ',
		148
			' '
			' ',
		149
			' '
			' ',
		150
			' '
			' ',
		151
			' '
			' ',
		152
			' '
			' '
			'2',
		153
			' '
			' ',
		154
			' '
			' ',
		155
			' '
			' ',
		156
			' '
			' ',
		157
			' '
			' ',
		158
			' '
			' ',
		159
			' '
			' ',
		160
			' '
			' ',
		161
			' '
			' ',
		162
			' '
			' ',
		163
			' '
			' ',
		164
			' '
			' ',
		165
			' '
			' ',
		166
			' '
			' ',
		167
			' '
			' ',
		168
			' '
			' ',
		169
			' '
			' ',
		170
			' '
			' ',
		171
			' '
			' ',
		172
			' '
			' ',
		173
			' '
			' ',
		174
			' '
			' ',
		175
			' '
			' ',
		176
			' '
			' ',
		177
			' '
			' ',
		178
			' '
			' ',
		179
			' '
			' ',
		180
			' '
			' ',
		181
			' '
			' '
			'2',
		182
			' '
			' ',
		183
			' '
			' ',
		184
			' '
			' ',
		185
			' '
			' ',
		186
			' '
			' ',
		187
			' '
			' ',
		188
			' '
			' ',
		189
			' '
			' ',
		190
			' '
			' ',
		191
			' '
			' ',
		192
			' '
			' ',
		193
			' '
			' ',
		194
			' '
			' ',
		195
			' '
			' ',
		196
			' '
			' ',
		197
			' '
			' ',
		198
			' '
			' '
			'2',
		199
			' '
			' '
			'2',
		200
			' '
			' ',
		201
			' '
			' ',
		202
			' '
			' ',
		203
			' '
			' ',
		204
			' '
			' ',
		205
			' '
			' ',
		206
			' '
			' ',
		207
			' '
			' ',
		208
			' '
			' ',
		209
			' '
			' ',
		210
			' '
			' ',
		211
			' '
			' ',
		212
			' '
			' ',
		213
			' '
			' ',
		214
			' '
			' ',
		215
			' '
			' ',
		216
			' '
			' ',
		217
			' '
			' ',
		218
			' '
			' ',
		219
			' '
			' ',
		220
			' '
			' ',
		221
			' '
			' ',
		222
			' '
			' ',
		223
			' '
			' ',
		224
			' '
			' ',
		225
			' '
			' ',
		226
			' '
			' ',
		227
			' '
			' ',
		228
			' '
			' ',
		229
			' '
			' ',
		230
			' '
			' ',
		231
			' '
			' ',
		232
			' '
			' ',
		233
			' '
			' ',
		234
			' '
			' ',
		235
			' '
			' ',
		236
			' '
			' ',
		237
			' '
			' ',
		238
			' '
			' ',
		239
			' '
			' ',
		240
			' '
			' ',
		241
			' '
			' ',
		242
			' '
			' ',
		243
			' '
			' ',
		244
			' '
			' ',
		245
			' '
			' ',
		246
			' '
			' ',
	;
	MATRIX
		Prosauropoda            0000000000 0000000000 0000000000 000??00000 0000000000 0000000000 0000000?00 0000000001 10?000000? 1000000000 000000000? 0000000000 0000000000 000000??00 000?000000 0000000000 01000?0000 0000000100 0000000000 0000000000 0000000000 0000000000 0000000000 0000001100 000?0?
		Theropoda               0000000000 0000000000 0000000000 000??00000 0000000000 0000000000 0000000?00 0000000000 10?000000? 0000000000 000000000? 0000000000 0000000000 000000??00 000?000001 0000000000 01100?0000 0000000000 0000000000 0000000000 0000000000 00000000?? 0000000000 0000001100 000?0?
		Vulcanodon              ?????????? ??????0??? ?????????? ?????????? ?????????? ?????????? ?????????? ???????0?? ?????????? ?????????? ???????1?? ??0??0?00? ??????1000 01???????? ????00??10 ?????????1 010?111010 01????0??? ????1???00 010101010? ??000?0000 1000010?10 0100100?01 1000?????? ??????
		Barapasaurus            ?????????? ?????????? ?????????? ?????????? ?????????? ?????????? ?????????1 ?0????00?? 01???0100? ?101011011 1010000110 0?0??0?00? ??????1000 000000???? ?01?00?011 0000000?01 0101111010 0????????? ???0110001 0101011101 000101111? 1?10???010 ???????1?? 11?0?????? ??????
		Omeisaurus              1110001101 1?000?0101 1000010111 ?11?0?1??1 1100?0?0?0 ?00110000? 1???111011 111?000104 0111010?0? 3101?11011 1000000211 01?0100000 0000001000 0?000???10 0?11000011 000?000001 0101101010 0101000000 111?110001 010101?100 0?01011??0 1010011111 1111111111 1110?????? ??0?0?
		Shunosaurus             0110001101 1000000001 ??00000111 0110001001 100000000? 000110000? 101?111011 120?000003 11?100100? 210000?000 00000?010? 0000100000 0000001000 0?000???0? 0011101010 0000000001 0101101010 0101000001 1010110001 010?011101 00?101?100 10?0011110 1110111?11 1110000??? ?00???
		Patagosaurus            1?100?11?? ??????0??? ?????????? ?????????? ?1???????? ?????0???? ????1?1011 1???0001?? 011?00100? ?10101101? ?0100002?? 0??????00? ??????1??? 0?000???1? 00??00??11 0?0?000?01 0111111010 0????????? ????110001 0101011101 000001???? ??????1010 11???????? ???0?????? ??????
		Mamenchisaurus          ?????????? ?????????? ?????????? ??110????? ?????????? ????10000? 10111?1?11 11000011?4 01?1010110 31010?1?1? 10?00002?? ???0110100 0000001000 0?000???10 001100?01? ????????01 0101111010 01???????? ????1100?? ??01011101 001101?110 1110?11??? ??1?11?1?? 1??0?????? ????0?
		Apatosaurus             0011111201 1?111?0101 11?1010111 11100020?1 ?000010000 0011?????? ????221202 121???0114 0110101111 5101111111 100000021? 1100110000 1111011111 0000011111 0011001011 0011000001 0101101010 0111110000 1111110011 0100011101 0011011101 1110111111 1111?1111? 111000000? ?00?0?
		Barosaurus              ?????????? ?????????? ?????????? ?????????? ?????????? ?????????? ?????????? ??????01?? 011?111?11 ?101????11 1000000??? ??0?110111 1111011111 1110011??? ?01?00?01? ???????0?? ?????????? ?????????? ????????11 ?????????? ?????????? ?????????? ?????????? ???0?????? ??????
		Brachiosaurus           1111001111 1100010101 1000010111 1111001011 1100000001 1001100111 1112111001 1210001103 011001100? 3101011111 1100100211 010?100000 0011001000 00000???10 11??10??11 0101000001 0101111010 0111111111 1011110101 1101111111 0011011111 1110011110 111?11?1?? 11?0000000 0?0000
		Camarasaurus            1111001111 1100010101 1001010111 0011011011 1100000000 1001100111 1111111011 1210000102 0110101010 3101011011 1100100211 0100100000 0011011000 000000??10 0?10101011 0101000001 0101111010 0111111100 1111110001 1101111101 0011011101 1110011110 1111111111 1110000000 000000
		Dicraeosaurus           00?11????? 0??00?0111 1111011111 ?????1?0?? 1000111010 1011110??? ????221202 121?000112 0110101011 3111110011 100000121? 1?0?110000 1011011100 0000011?11 001?00??11 0001000?01 01011110?? ?1???????? ???1110011 0100011101 0011011101 1110??1111 11?11????1 1??0?????? ??0???
		Diplodocus              0011111201 1111110101 1101010111 1110002011 1000010000 1011110101 101?221202 1211100114 0110111111 5101111111 1000000211 1100110111 1111011111 1110011111 0011001011 0001000001 0101111010 01???????? ???1110011 0100011101 011101?101 1110011111 11111111?1 1110000001 100000
		Haplocanthosaurus       ?????????? ??????0??? ?????????? ?????????? ????????0? ?????????? ?????????? ??????01?3 011000100? 2101011011 1100000211 010?100000 0011001000 0000????11 00??10??10 0001000??? ?????????? ?????????? ???1110001 0101111101 00???????? ?????????? ?????????? ???0?????? ??????
		Amargasaurus            ?????????? 1??0010111 1?1101111? ?????????? ??00111011 ?011?????? ?????????? ??????0013 01??101010 5111????1? ?0000?12?? 1????0???? ?????????? ???0?????? ?0??????1? ?0?1????01 01011010?0 01???????? ????1100?? ?????1110? 00???????? ?????????? ?????????? ???0?????? ??0???
		Euhelopus               01110?11?? 1????10??? ????0????? ??11???011 ?????????? ????1001?? ????111011 121?1011?4 0111011011 2101011110 11001?03?? 01???????? ?????????? ????????10 11??????11 0010000?11 0101?????? ?????????? ???111??01 ??01111111 001101?101 11?00?1110 1?11?1?1?1 1??0?????? ??0000
		Jobaria                 1111001111 1100010101 1000010111 01110?10?1 1?000??000 ?001000??? ????111011 10000001?3 011000100? 3101011111 1100000211 0100100000 0011001000 00000???10 001?001011 0101000001 0101111010 0101110000 1111110001 0101111101 0011011101 1110011110 11111????? ???0?????? ????00
		Malawisaurus            11?????1?? 1????????? ?????????? ?????????? ?????????? ????100??? ????1?1??1 1210?011?? 1100011?0? ?10101?01? 1101110??? ????1??10? 0011101000 01000???10 1?0?11??1? ????000111 0101100010 0???1??111 ?????????? ??111?111? ????11110? ??????1??? ?????????? 1??1?????? ?0????
		Nigersaurus             0011??1100 ???0011?00 1???1????1 ?1110????? ??0001?00? ?01110?100 ????221102 12010101?? 0110001?0? ?????????? ?????????? ?????????? ?????????? ????????11 00???????1 020?0????? ?????????? ?????????? ?????????? ?????????? ?????????? ?????????? ?????????? ????0????? ??????
		Rayososaurus            ?????????0 1??0011?00 110?1???11 0?110??0?? ??10010101 1011?????? ??????1??2 12???101?? 011000100? ?1?10???11 10000?1??? ??00100000 0011011000 0000011?1? ????1???11 020?000101 0001111010 01???????? ????11??01 010111110? 00?10??1?1 ???0??1000 1111?????? ???0?????? ??????
		Rebbachisaurus          ?????????? ?????????? ?????????? ?????????? ?????????? ?????????? ?????????? ???????1?? ????????0? ?11??11111 1000011??? ?????????? ?????????? ?????????? ????????11 0201?????1 ?0???????? ?????????? ?????????? ??011????? ?????????? ?????????? ?????????? ???0?????? ??????
		Alamosaurus             ?????????? ?????????? ?????????? ?????????? ?????????? ?????????? ?????????? ??????11?? 1100001?0? ?101011010 1101110??? ???1231100 0011011000 01010????? ??0?111111 101111?111 1110110011 1???111111 2????????? ?0111????? ?????????? ?????????? ?????????? ???0?????? ??????
		Nemegtosaurus           01?1?011?1 0100010101 0101010101 0111121111 1?11000100 010110111? ?01?111?02 121000???? ?????????? ?????????? ?????????? ?????????? ?????????? ?????????? ?????????? ?????????? ?????????? ?????????? ?????????? ?????????? ?????????? ?????????? ?????????? ????01?10? ?01111
		Neuquensaurus           ?????????? ?????????? ?????????? ?????????? ?????????? ?????????? ?????????? ??????11?? 010?001?0? ?101????1? 1?0111031? 0?1??3010? 0011?11000 0101110??? ????????11 1010111111 1110110111 1????????? ????111101 ?011111211 111111?101 1101??1110 ?????1???? ???1?????? ??????
		Opisthocoelicaudia      ?????????? ?????????? ?????????? ?????????? ?????????? ?????????? ?????????? ???????1?? ???????010 4101011110 110111031? 0??1221200 0011011000 01020100?? 110?111111 0011111111 1110110111 11??111111 2??1111?01 1011111211 1011111101 1101111110 1111111101 1110?????? ??????
		Rapetosaurus            0011?111?1 0?000?0001 0101010101 0?1112111? ??11?0100? 110100111? ????111102 12100011?? 110?011?0? ?10101?010 11011103?? ???????1?? 0???????00 ???1????1? ????????11 10??100111 01101?0011 0?????1?1? ???1110101 1011111?11 01???????? ?????????? ?????????? ???11?1110 110?00
		Saltasaurus             ?????????? ???00??101 ?00101???? ?????????? ??01000101 ???1?????? ?????????? ??????11?? 011000110? ?10101?110 1101110312 011????10? 0011111000 0101110?1? ????11?011 1010111111 1110110111 1????????? ???1111101 1011111211 111111110? ?????????? ?????????? ???1?????? ??????
		Isisaurus               ?????????? ?????????? ?????????? ?????????? ?????????? ?????????? ?????????? ???????1?? 110000100? ?101011010 100?110312 0??????10? 0011011000 01010???1? ?10?11?010 1010????11 01111101?? ?????????? ???1111101 10111????? ?????????? ?????????? ?????????? ?????????? ??????
		Tapuiasaurus            00?1?111?1 0?100101?1 0??1010111 0111??1111 ??11?0?00? 110?001?0? ?1??111102 121?0011?? 01???11??? ?10?011010 1??011???? ?????????? ?????????? ?????????? 11??????1? ????10?1?? ?1??110011 ??????1??? ?????????? ?????1?2?? ???????1?? ?????????? ?????1110? 111?111111 111111
		Phuwiangosaurus         ?????????? ?????10101 ????0????? 0?110????? ??10001101 0001?????? ??????1102 12???001?? 0110011010 ?101011110 1100100?1? 0100?00000 ?011001000 0000010011 110?101?11 0111???101 01011?0111 01???????? ???1110101 1111111211 011101111? ???????111 ?????1???? ???0?????? ?01?0?
		Tangvayosaurus          ?????????? ?????????? ?????????? ?????????? ?????????? ?????????? ?????????? ???????1?? ?1???????? ????01?11? ??0?10???? ??00?00000 ?0??111000 00000100?? ?10?111?1? ?????????? ?????????? ?????????? ????????01 101111121? 0?11011101 1100???100 1111?11100 1110?????? ??????
		Diamantinasaurus        ?????????? ?????????? ?????????? ?????????? ?????????? ?????????? ?????????? ??????11?? ?????????? ?????????? ?????????? ?????????? ?????????? ?????????? 11??????11 1010???111 11111101?? ?1??11?111 1111111101 1011111210 0111111111 1100?????? ?????????? ?????????? ??????
		Sarmientosaurus         ?111?01100 1?00010??1 ??00010101 ??111?21?1 ??1?001001 0001001110 11??110101 1210-111?? 11{01}0?????? ?????????? ?????????? ?????????? ?????????? ?????????? ?????????? ?????????? ?????????? ?????????? ?????????? ?????????? ?????????? ?????????? ?????????? ????0?011? ?01000
		Epachthosaurus          ?????????? ?????????? ?????????? ?????????? ?????????? ?????????? ?????????? ?????????? ?????????? ?10?011110 01111013?? 001?110100 0011001000 01010????? ??0111111? ??0????110 1111110111 111-111111 2-11111?01 ??11111211 1110010111 1101011011 1110111101 1110?????? ??????
	;
ENDBLOCK;

BEGIN ASSUMPTIONS;
	OPTIONS DEFTYPE=UNORD POLYTCOUNT=MINSTEPS;
	TYPESET * default = ORD: 8 37 64 66 198;
ENDBLOCK;

BEGIN NOTES;
	[Taxon comments]

	[Character comments]

	[Character state comments]

	[Attribute comments]

	[Taxon pictures]

	[Character pictures]

	[Character state pictures]

	[Attribute pictures]
ENDBLOCK;
